# Supplementary material for: A novel procalcitonin-based score for detecting sepsis among critically ill patients
Source: PLoS One. 2021 Jan 22;16(1):e0245748. doi: 10.1371/journal.pone.0245748 (PMC7822524; doi:10.1371/journal.pone.0245748)
Supplement: S1 Dataset — (XLSX) [file pone.0245748.s006.xlsx]

## Sheet: PCT
age	sex	CharlsonScore	CS_CADMI	CS_CHF	CS_CKD	CS_PADPAOD	CS_CVA	CS_Dementia	CS_CLD	CS_PUD	CS_HTN	CS_DM	CS_LD	CS_cancer	ICU_day	Division_ICUadm	Reasons_ICUadm	BH	ICU_BW	ICU_BT	ICU_HR	ICU_RR	ICU_SPO2	ICU_MAP	ICU_GCS	ICU_Cr	ICU_PCT	bCr	ICU_CRP	ICU_BUN	ICU_eGFR	ICU_Ca	ICU_GLU	ICU_Alb	ICU_BilT	ICU_GOT	ICU_GPT	ICU_Na	ICU_K	ICU_PH	ICU_PCO2	ICU_PO2	ICU_HCO3	ICU_SO2	ICU_WBC	ICU_HB	ICU_HCT	ICU_NLR	ICU_PLT
80	0	4	1	0	0	0	0	0	1	0	0	0	0	0	21	0	0	160	53	36.2	150	32	71	48.6667	2	0.6	4.7	1.01673	1.2	13	137.78	7.9	235.841	2.9	0.7	16	11	127	3.4	7.417	27.7	44.8	17.5	80.7	4.16	12.4	37.6	3.26368	265
80	1	6	1	0	1	0	1	0	0	0	1	1	0	0	4	0	1	140	38.2	36.6	102	27	97	129	15	1.8	0.108	0.780287	6.3	76.1	28.77	9.2	795	2.9771	0.3	18	50.4671	151	3.8	7.424	39.5	61.5	25.3	91.8	13.75	12.1	36.5	18.2353	177
59	1	4	0	0	0	0	1	0	0	0	1	1	0	0	3	0	4	152	71.5	36.1	106	28	91	57.3333	6	2.9	3.51	0.824262	11.2	111.7	17.65	9.3	969	2.7	0.6	13	50.4671	139	5.2	7.349	41.3	35.5	22.2	63.7	8.67	12.6	41.8	0.666667	206
49	1	1	0	0	0	0	0	0	0	0	0	1	0	0	2	0	4	170	44.6	36	104	25	95	86.3333	15	1.4	3.14	0.852292	0.2	33.8	57.02	8.2	1139	3.7	1.39021	33	80	107	6.2	7.07	11	113.7	3.1	94.5	22.81	14.1	42.3	8.4	163
74	1	1	0	0	0	0	0	0	0	0	0	0	1	0	1	0	0	160	52.3	36.9	60	17	95	68	15	0.8	5.42	0.791318	6.7	22.1	74.52	9.2	123	3.5	1.6	57	28	134	3.2	7.378	34.7	116.7	20	98.3	7.86	13.2	40.1	5.33333	139
73	1	3	0	0	0	0	1	0	0	0	1	0	0	1	9	0	1	147	64	36.3	92	20	100	72	15	2	0.157	0.793259	3.1	38.8	25.96	8.1	194	3.2	0.3	47	36	138	3.6	7.314	42.6	20.8	21.2	27.6	2.37	10.2	31.3	0.434028	189
67	1	6	0	0	1	0	0	0	0	0	1	1	0	1	3	1	5	156	61	36.1	102	16	98	109.667	15	7.1	0.375	0.805605	#NULL!	179	6.12	9.2	155	3.4	0.4	21	10	130	4.7	7.286	34.3	76.7	16	92.6	5.6	7.1	21.9	39.6522	239
81	0	7	0	0	0	0	0	0	0	1	1	0	0	1	1	0	0	159	45.5	38.3	136	35	86	119	8	0.6	0.627	1.01446	18.3	27.6	137.44	8.32055	178	3.0851	1.25873	59	82	134	3.9	7.45	37.2	75.7	25.3	95.8	25.22	8.4	26.4	12	565
82	1	7	0	0	1	0	0	0	0	0	1	0	0	1	3	0	6	157.793	62.3	36.8	86	26	98	88	11	2.4	1.64	0.776826	14.8	116.2	20.59	8.3	221.649	2.5	1.2	51	50	143	5.6	7.399	31.4	110.8	18.9	98.2	9.43	10.1	31.4	13.8657	57
48	0	5	1	0	1	0	0	0	0	0	0	1	0	0	1	0	1	160	41.4	36.4	76	19	100	114.667	15	5.6	0.084	1.11469	0.1	68.6	11.61	8.2	938	3.3	0.2	9	10	121	4.7	7.303	35	98.2	17	96.5	8.26	10.8	35.2	5.38514	202
78	0	7	0	0	0	0	0	0	0	1	1	0	0	1	1	0	6	160	58	35.9	100	19	96	111.667	15	1.3	0.435	1.02138	10.5	65.7	56.74	8.7	173	3.2	1.2	209	28	139	3.7	7.497	35.1	174.9	46.5	99.7	5.1	7.6	22.6	6.33333	37
37	1	1	0	0	0	0	0	0	0	0	0	1	0	0	2	0	4	156	51	35.9	94	25	100	68	15	0.9	0.829	0.89651	#NULL!	28.8	74.88	8.5	786	4.4	1.38534	23	19	134	6	7.149	14.7	96.5	5	93.4	8.81	13.5	41.4	5.31373	321
44	0	0	0	0	0	0	0	0	0	0	1	0	0	0	1	0	6	181	77.8	37.7	102	19	99	112.667	15	0.6	0.02	1.13229	0	5.7	155.56	8.6	136	4	1.1	15	12	120	3.6	7.36517	35.2181	160.13	20.3606	98.3351	12.14	13.9	40.5	29.2812	243
51	0	2	0	0	0	0	1	0	0	0	0	0	1	0	1	0	3	172	63	36.8	96	28	96	111	7	1	0.041	1.10258	#NULL!	8.5	83.73	9.2	135	4.5	0.6	15	20	145	2.7	7.35669	35.9046	135.452	20.0846	94.2714	11.73	13.2	39.8	4.59064	348
70	0	5	0	0	0	0	1	1	1	0	1	0	0	0	3	0	0	168	48.3	37	140	26	96	87.6667	3	1.3	2.17	1.04147	0.8	12.8	56.74	9.4	151	4	1.42917	32	20	135	2.6	7.157	49.4	111.6	17.8	96.3	11.31	15.9	47.1	3.01299	242
56	0	0	0	0	0	0	0	0	0	0	0	0	0	0	5	1	5	157	57	36.2	134	30	98	93	3	0.6	0.02	1.08417	3.5	11.6	148.13	8.26581	100	4.2	0.2	20	11	149	3.1	7.099	49.8	66.7	15.1	81.5	14	15.2	46.1	2.31429	319
41	1	2	0	0	0	0	0	0	0	0	0	0	0	1	5	1	5	155	64.8	36.7	88	25	98	130	5	0.4	0.08	0.880091	#NULL!	5.3	186.96	6.3	93	3.2336	1.89664	17	16	119	1.8	7.425	37.2	217.8	29.3	99.8	25.72	10.9	32.2	4.41176	266
88	0	5	1	0	0	0	1	0	0	1	1	0	0	0	2	0	1	169	66	37.9	82	33	100	62	8	1	2.68	0.999432	2	46.2	74.95	8.1	228.551	2.2	0.5	43	33	135	4.2	7.4	35.3	33.7	21.4	64.2	9.94	7.7	90.6	0.92887	170
78	1	2	0	0	1	0	0	0	0	0	1	0	0	0	9	0	6	155	58	36.5	52	28	98	119.667	14	1.1	0.07	0.783853	#NULL!	24.4	51.06	8.3	223.69	3.13685	0.2	24	50.4671	141	3.5	7.475	30.9	70	22.3	95	7.52	11.9	35.6	1.6435	205
67	0	0	0	0	0	0	0	0	0	0	0	0	0	0	11	0	3	157	59.6	35.4	72	15	96	101	6	1.2	0.135	1.04972	0.1	25	64.9	8.6	130	4.4	0.898385	73.2716	20	140	3.3	7.375	33.8	44.8	19.3	78.5	9.36	13.8	40.7	7.96226	130
78	0	3	1	0	0	0	1	0	1	0	1	0	0	0	2	0	3	162	69	35.3	64	19	98	77	15	1	0.042	1.02138	0.1	18.2	76.81	8.6	132	3.4	2.05734	15	12	141	3.9	7.36652	35.1087	164.064	20.4046	98.9829	5.31	9.6	30.2	2.36555	203
73	1	4	0	0	1	0	0	0	0	0	1	1	0	0	6	0	3	154	60	36.5	86	16	100	114.333	13	1.1	0.043	0.793259	0.1	20.3	51.75	8.7	153	3.8	0.6	24	14	140	3.8	7.36443	35.2778	157.984	20.3366	97.9817	7.07	12.2	36.5	2.31818	224
75	1	10	1	0	0	0	0	0	0	0	1	0	1	1	3	0	4	156	55	34	60	29	100	99.3333	14	0.8	0.108	0.789408	0.4	18.4	74.32	8.3	147	3.6	0.9	41	24	142	5.6	6.917	55.8	36.7	11.1	31.5	4.02	13.4	41.1	7.5098	110
84	0	10	0	0	0	0	1	1	0	0	0	0	0	1	1	0	6	158	54.5917	35.9	142	36	79	40.3333	8	1	6.48	1.00784	6.2	23.7	75.66	7.4	154	1.9	1.3	48	25	140	3.3	7.481	31.9	46.5	23.3	85.7	17.38	10.2	31.9	14.8333	332
46	0	1	0	0	0	0	0	0	1	0	0	0	0	0	5	0	2	162	67.8	36.7	96	20	100	75.6667	15	1.4	0.456	1.12326	0.2	58.2	57.99	8.3	154	3	1.8	30	20	144	4.5	7.431	25.9	106.3	16.8	98.2	11.97	8.4	25	4.30114	198
79	0	3	0	0	0	0	1	0	0	0	1	0	0	0	7	0	1	170	44.4	37.3	118	34	88	63.3333	13	3	0.739	1.01904	1.7	82.9	21.56	6.5	114	2.8	1.3	194	138	145	5.6	7.32	23.8	21.6	12.2	29.2	12.08	3.7	11.5	22.7179	340
48	1	3	0	0	0	0	0	0	0	0	0	0	1	0	5	0	4	146	45.5	36.5	94	23	100	92	12	0.8	0.176	0.855462	#NULL!	11.5	81.37	7.6	117	1.9	15	104	31	139	4.3	7.466	33.9	131.5	23.9	99.2	6.56	7.3	22.6	7.8	49
62	0	5	0	1	0	1	1	0	0	1	1	1	0	0	3	0	1	169	57.4	36.4	96	17	100	129.333	15	1.2	0.127	1.06448	#NULL!	15.2	65.21	7.7	82	3.4	1.3	73.2716	22	138	5	7.271	20.1	109.2	9	96.9	11.28	15.6	47.3	8.93548	125
85	1	1	0	0	0	0	0	0	0	1	1	0	0	0	1	0	2	156	54	36.8	88	26	99	101	15	1.5	0.457	0.771816	0.2	41.8	35.08	7.3	116	2.6	1.4	12	5	137	4.4	7.36492	35.238	159.414	20.3526	98.2173	25.23	6.4	19.3	9.88889	138
82	1	5	0	1	0	0	1	0	1	0	1	0	0	0	4	0	1	153	69	36.8	82	27	99	58	15	3.7	0.837	0.776826	6.1	67.2	12.47	8.4	136	3.3	1.44377	41	19	130	5.1	7.436	32.2	83.1	21.2	96.5	14.95	5.9	17.5	5.2	318
84	1	5	0	1	0	0	1	0	0	0	1	1	0	0	7	0	1	161	60.3	38.7	152	11	98	102	6	1.1	0.096	0.773462	#NULL!	33.6	50.29	8.4	350	3.0806	0.947081	24	50.4671	151	3.5	7.463	37.3	36.3	26.1	73.9	7.61	12.3	37.6	2.17391	207
35	0	1	0	0	0	0	1	0	0	0	1	0	0	0	4	0	2	167	115	35	82	29	100	147	15	1.1	0.059	1.17992	#NULL!	33.2	80.97	7.9	100	3	1	21	17	139	4	7.36431	35.2877	157.626	20.3326	97.9228	10.35	13.8	41.5	4.09551	188
58	0	0	0	0	0	0	0	0	0	0	0	0	0	0	4	0	2	162	61.5	36.2	66	20	100	75	15	1.1	0.033	1.07734	0.4	20.4	73.08	8	147	3.5	1	19	6	143	3.3	7.36468	35.2579	158.699	20.3446	98.0995	7.09	9.9	32.1	2.97021	199
53	0	4	0	0	0	0	0	0	0	0	0	1	1	0	5	0	2	168	71.9	36.4	124	25	91	111.667	15	1.1	0.258	1.09497	0.1	11.5	74.42	8.8	53	4.3	1.8	81	46	143	4.6	7.142	17.2	110.6	5.8	95.4	16.9	13.5	43.4	7.50943	206
39	1	2	0	0	0	0	0	0	0	0	0	0	0	1	18	0	2	155.978	40.2	40.2	140	19	100	76.3333	15	0.3	20.36	0.888052	20.2	8.6	263.23	8.6	209.109	3.47435	1.47786	15	7	132	2.8	7.531	30.5	153.6	25	99.6	34.44	9.6	29.5	17.4	490
55	1	5	1	0	0	0	0	0	0	1	0	0	1	0	4	0	2	158	52.5	37.7	123	20	100	84.6667	15	0.4	0.079	0.834748	1.4	13.5	176.14	8.49107	92	3.1	4.8	59	25	142	3	7.36603	35.1485	162.633	20.3886	98.7473	2.07	6.5	20.8	11.125	110
93	1	3	0	0	0	0	0	1	0	0	1	0	0	0	4	0	0	144	45.5	36.6	102	20	95	89	12	0.4	1.16	0.759416	#NULL!	12.1	158.32	8.2	212.608	3.3	1.67264	22	1	122	2.9	7.496	34.8	51.7	26.3	89.8	10.62	12.8	40.8	26.3333	154
18	0	1	0	0	0	0	0	0	1	0	0	0	0	0	2	0	0	170	71	36.7	72	19	99	79.3333	15	1	0.057	1.33	0.4	9.6	103.44	9.1	103	4.1	0.4	21	16	138	3.7	7.392	39.8	42.2	23.6	77	6.98	14.1	42.7	0.538462	176
90	0	9	0	0	0	0	1	0	0	0	1	0	0	1	2	0	2	168	52.8	36.2	96	31	86	94	12	0.9	0.146	0.995396	#NULL!	31.3	84.26	8.49212	210.081	2.8	1.75542	61	50.4671	138	4	7.443	30	78.9	20.1	96	13.22	11.5	34.8	34.6071	306
90	1	10	0	0	1	0	1	0	0	1	1	0	0	1	3	0	0	153	40.9	39.1	110	35	95	77	10	1.6	13.84	0.763913	14.4	34.5	32.18	8.8	83	2.8	0.3	61	37	120	6.5	7.383	27.8	80.3	16.2	95.2	23.08	8.2	25.2	5.76923	362
59	0	4	1	0	0	0	1	0	0	0	1	0	0	0	3	0	0	158	44.5	36.3	90	43	92	136.667	6	0.9	1.62	1.07403	4.5	22.1	91.8	8.6	151	3.9	0.3	41	32	134	4.9	7.437	32.5	62.1	21.4	92.2	23.86	10.9	33	4.48256	380
64	0	1	0	0	0	0	0	0	1	0	1	0	0	0	6	0	0	155	41	34.8	132	27	95	90.3333	6	1.2	0.308	1.05842	#NULL!	16.9	64.79	7.3	271	3.5	0.3	18	6	146	3.7	7.164	68.4	218.6	24	99.5	10.57	9.7	31.5	1.38889	341
86	0	0	0	0	0	0	0	0	0	0	1	0	0	0	7	0	0	162	53.7	36.5	150	21	100	120.333	10	1.6	10.2	1.00358	15.5	35.2	43.78	7.7	149	3.2	0.859429	68	38	133	3.4	7.42	23.5	77.7	14.9	95.3	13.9	12.4	38.4	26.1471	179
91	0	2	0	0	0	0	0	0	0	0	0	0	0	1	5	0	0	161	52	35.5	100	10	92	106	8	1.8	0.213	0.993417	13.1	78.6	37.78	7.9	157	2.7	1.1	73.2716	43	153	3.5	7.394	32.6	79.8	19.5	95.4	14.32	9.5	30.6	15.7719	251
58	0	0	0	0	0	0	0	0	0	0	1	0	0	0	3	0	0	163	58	35	106	25	95	94.6667	10	1.2	0.191	1.07734	#NULL!	36.6347	66.09	7.5	271	3.6	0.766908	73.2716	19	133	3.8	6.88	111.3	169.6	20.3	97	23.92	12.8	39.5	1.2973	160
78	0	5	0	0	0	0	1	0	1	1	0	0	0	0	4	0	0	165	46	36.1	102	32	94	89.3333	10	1.8	54.01	1.02138	8.2	32.2	38.98	8.2	90	3.6	0.9	69	60	146	4.1	7.379	17.4	70.2	10	92.8	30.02	9.8	29.8	5.125	42
78	0	2	0	0	0	0	0	0	1	0	1	1	0	0	6	0	0	163	7	37	124	23	84	121.333	15	1.8	4.3	1.02138	29.9	35.8	38.98	8.2	512	3.4	0.5	41	29	134	4.1	7.411	2	0.7	58.1	16.6	11.55	10.4	31.5	41.5	165
93	1	2	1	1	0	0	0	0	0	0	1	0	0	0	12	0	0	150	31.6	38.1	108	39	82	101	15	0.8	3.45	0.759416	19.9	39.6	121.15	8.9	143	3.9	0.922733	35	12	138	3.9	7.281	36.9	63.6	17	87.8	3.17	12.7	38.6	1.44612	201
88	0	3	0	0	0	0	0	1	0	0	0	0	0	0	1	0	0	150	45	39	104	35	92	40.6667	7	5	70.24	0.999432	#NULL!	123.5	11.7	8.4	239.244	3.5	1.5	32	19	163	6.2	7.393	31	95.4	18.4	97.2	13.14	11.9	38.2	14.4	231
63	1	0	0	0	0	0	0	0	0	0	0	0	0	0	3	0	1	133	37.5	36.2	86	18	100	116.333	9	0.8	0.095	0.814584	7.9	7.8	77	8.41002	139	3.27635	0.1	14	5	144	3.8	7.363	48.5	85.6	32.4	97.1	12.98	9.3	28.2	7	347
76	1	4	0	0	0	0	0	0	0	0	0	1	0	1	3	0	0	164	59	37.1	116	22	97	71.6667	15	1	57.09	0.787528	1.8	20	57.29	8.6	354	3	1.91612	15	10	134	3.4	7.357	42.7	92.7	23.4	96.7	4.99	9.2	28	2.16923	188
17	1	0	0	0	0	0	0	0	0	0	0	0	0	0	21	0	0	160	73	37.6	171	36	87	109.667	2	2.5	0.171	1.03127	#NULL!	29.5	26.97	8.2	242	2.4	0.2	82	52	151	3.2	7.323	37.4	48.6	19	79.6	25.44	13.1	41.3	2.6	428
75	0	5	0	0	0	0	1	1	1	0	1	0	0	0	5	0	0	160	52.7	36.3	86	28	88	102	7	0.8	1.94	1.02862	1.8	16.3	100.16	8.2	172	3	0.3	31	18	136	4.1	7.399	30.3	66	18.3	92.4	15.29	15.7	47.2	5.5	221
90	0	3	0	0	0	0	0	0	1	0	0	0	0	1	3	0	2	161	33	37.1	155	28	97	161	14	1.2	0.211	0.995396	8.9	32.9	60.45	8.7	119	3.9	1.43403	73.2716	50.4671	143	3.1	7.503	22.2	80.5	17.1	96.8	11.19	15.2	46.9	5.77778	249
82	0	2	0	0	0	0	0	0	1	1	0	0	0	0	1	0	6	163	41	35	0	0	0	0	2	0.9	6.75	1.01222	#NULL!	14.6	85.85	8.16581	253	2.75436	1.68238	1111	476	148	8.5	6.868	127	23.8	22.6	14.2	15.36	11.6	36.6	1.40541	240
85	0	4	1	0	0	0	0	0	1	0	0	0	0	0	2	0	0	171	60.1	38.1	120	32	93	127	4	1.3	3	1.00569	6.8	29.2	557.76	8.32581	87	3.09635	0.781516	22	50.4671	129	4.3	7.422	30.3	54.5	19.2	88.3	11.56	9.7	28.7	3.70874	206
83	1	1	1	1	1	0	1	0	0	0	1	1	0	0	1	0	1	150	66	35	71	17	100	93.3333	12	4.3	0.165	0.775132	0.3	122.6	10.4	11.2	119	4.1	1.27334	30	18	135	6.8	7.197	27.3	92.8	10.4	93.9	8.9	11.7	35.6	3.46465	142
83	1	5	0	0	0	0	1	0	1	0	0	1	0	0	10	0	0	145	41	37.5	138	38	90	80.6667	9	0.7	2.89	0.775132	4.4	19.5	84.94	9	206	3	0.4	13	4	127	4	7.406	42.7	43.2	36.2	79.4	6.41	12.2	37.1	4.34783	249
83	0	4	0	1	1	0	0	0	1	0	0	0	0	0	7	0	3	156.611	63.5	35.7	76	24	100	79.6667	9	0.8	0.062	1.01001	0.2	18.3	98.1	8.45528	125	3.9	0.942211	22	21	137	3.9	7.433	39.7	195.5	25.2	93.8	11.84	11.2	34.3	9.25287	143
77	0	5	0	0	1	0	0	0	1	0	1	1	0	0	4	0	2	167	77	35.9	138	15	100	90.3333	14	2.3	0.059	1.02375	#NULL!	84.4	29.45	7.4	671	3	1.34151	73.2716	50.4671	147	4.5	7.475	21.8	107.9	15.7	98.5	22.42	7.9	23.8	6.07692	209
54	0	1	0	0	0	0	0	0	0	0	1	1	0	0	4	0	0	170	82	35	98	28	89	122.667	15	0.9	0.039	1.09129	0.5	22.2	93.46	8.1	168	3.8	1	20	21	139	4.6	7.294	69.2	123	32.8	98.3	9.33	17	54.3	3.2	162
58	1	2	0	0	0	0	0	0	0	0	0	0	0	0	7	0	0	150	55.7	37.6	95	34	100	136.333	8	0.9	0.141	0.826803	#NULL!	23.4	68.35	7.7	217.469	2.6	0.6	73.2716	17	146	5.1	7.38	48	84.5	27.7	96.1	10	12.5	37.3	5.91667	123
61	1	5	0	0	0	0	1	0	1	0	1	1	0	0	20	0	1	161	62.8	37.4	110	21	92	84	2	0.8	0.434	0.81933	30.6	39.8	77.5	9.1	147	3	0.5	34	14	149	2.8	7.432	74	66.4	48.3	94.4	12.79	12.6	38.7	3	104
62	1	0	0	0	0	0	0	0	0	0	0	0	0	0	6	0	0	150	38.3	36	74	19	95	75.3333	15	0.7	0.047	0.816934	1.8	16.4	90.12	8.3	119	3.1	0.4	31	10	136	3.3	7.408	80.4	51.4	49.5	88.2	9.33	11.7	43.4	5.59275	268
56	0	2	0	0	0	0	0	0	1	1	0	0	0	0	8	0	0	158	35	36.2	106	35	98	112.333	15	0.9	0.043	1.08417	0	14.4	92.78	8	61	3.7	1.28795	13	50.4671	145	3.6	7.402	40.7	163.8	24.7	99.4	6.74	11.7	38.5	9.11111	319
53	1	2	0	0	0	0	0	0	1	1	0	0	0	0	4	0	1	157	48	37.6	94	25	83	78.3333	15	0.4	0.053	0.840334	0.2	15.9	177.46	9.4	219	4	0.4	29	57	146	3.3	7.268	95.8	57.6	42.8	86.1	7.61	12.5	40.8	4.75309	174
27	0	2	0	0	0	0	0	0	0	0	0	0	0	0	2	0	0	133	33.7	36.4	136	45	96	102.667	8	0.3	0.05	1.23636	0.8	13.9	382.25	8.33634	224.468	3.1	0.3	33	97	139	4.1	7.414	50.3	77.9	5.9	95.8	8.98	10.5	34	3.92737	316
84	0	1	0	0	0	0	0	0	1	0	0	0	0	0	5	0	4	158	53	34	80	23	93	102.333	15	11.7	0.443	1.00784	#NULL!	110.7	4.42	8.9	109	3	0.6	7	50.4671	134	7.6	7.316	31.7	39.4	15.8	67	7.81	12.5	37.5	37.4	240
58	0	6	0	0	0	0	1	0	0	1	1	0	0	1	3	0	0	167	66	33.9	88	30	63	59.6667	5	1.7	0.648	1.07734	16.7	37.9	44.2	9	242	2.9	0.9	28	10	136	2.9	7.357	44.6	48.7	24.5	82	13.37	13.2	40.5	9.62353	207
67	1	0	0	0	0	0	0	0	0	0	1	0	0	0	1	0	6	154	48.5	33.8	64	18	100	86.3333	12	2.1	16.21	0.805605	0.1	14.6	24.97	8.9	235	3.9	1.88203	24.35	50.4671	139	2.5	7.358	29.5	107.7	16.2	97.7	14.09	13.2	39.7	1.46982	301
82	1	8	0	0	1	0	1	0	0	1	1	1	0	0	1	0	6	158	61.5	35.2	98	25	98	38.6667	2	1.6	3.68	0.776826	#NULL!	29.6	32.8	10.5	196	2.6	0.7	138	69	134	4.9	7.137	58.8	63.9	19.4	82.1	9.72	9.1	28.5	2.75	16
86	0	4	0	0	0	0	0	1	0	1	0	0	0	0	3	0	0	167	46.5	37.4	128	35	98	147.333	14	2.2	0.086	1.00358	19.2	72.6	30.31	7.9	207	3	0.7	32	20	147	4	7.49	22.6	52.2	16.9	89.2	6.45	11.3	35.3	11.3377	242
64	1	7	0	1	1	0	0	0	0	1	1	1	1	0	14	0	0	145	44	37	102	17	95	79	15	3.2	0.68	0.812277	1.5	27.2	15	10.4	118	3.7	0.864299	306	90	132	3.9	7.188	70.1	70.2	26.1	88.2	7.99	12.4	40.1	4.89474	148
81	0	8	1	0	1	0	1	0	0	0	1	0	0	1	2	0	4	174	45	35.4	60	17	97	118	10	12.6	0.46	1.01446	0	205	4.1	10.5	230.203	4	0.8	20	24	134	7.5	7.353	37.7	92.3	20.5	96.5	6.15	10.6	31.7	3.96023	198
72	1	9	0	1	1	0	1	0	0	1	0	1	0	0	3	0	1	148	55	37.1	68	20	89	90	11	15.6	0.543	0.795232	#NULL!	137.2	2.43	7.5	101	3.5	0.820473	7	5	126	5.9	7.26	26.5	76	11.6	91.6	13.51	8.9	26.7	25.9444	297
75	1	4	0	0	1	0	0	0	0	0	0	0	0	1	5	0	6	150	60.4	37	84	23	96	139.667	15	4.1	0.591	0.789408	#NULL!	155.3	11.28	8.2	299	3.4	0.7	52	46	154	3.7	7.5	24.4	52.4	18.6	89.8	89.21	8.2	24.4	2.25	22
65	1	6	1	1	1	0	0	0	0	0	0	1	0	0	8	0	4	156.541	54	34.3	98	16	100	64	15	1.3	0.322	0.810013	#NULL!	58.9	43.69	8.2	212.997	3.5	1.97942	15	11	148	3.2	7.396	27	341.8	16.2	99.9	13.69	8.7	25.9	21.7143	81
64	1	4	0	0	1	0	0	0	0	0	0	1	0	0	4	0	4	152	65	35.5	88	20	98	85.6667	9	5.2	4.07	0.812277	6.5	82	8.85	9.9	632	3	0.6	23	4	127	5.3	7.342	25.8	24.3	13.7	36.9	12.46	6	18.5	4.54438	296
89	0	1	0	0	0	0	0	1	0	0	0	0	0	0	1	0	6	164	39.2	35	90	34	65	79.3333	3	2.9	25.22	0.9974	16.9	70.4	21.89	7.2	46	2.1	2.1	27	19	151	4.9	7.206	45.6	63.9	17.6	85.1	2.9	11	34.3	3.66667	89
71	0	1	0	0	0	0	0	0	0	1	1	0	0	0	6	0	2	167	68	37.3	100	26	93	71.6667	15	10.1	7.16	1.03882	10.9	139.8	5.43	7.5	116	2.5	42.5	177	168	128	3.8	7.463	30.2	85	21.2	97	12.64	9.3	26.8	4.0567	146
78	1	6	1	1	1	0	0	0	0	0	1	1	0	0	1	0	1	150	56.5	36.5	96	7	99	120.333	12	5.2	0.552	0.783853	7.1	41.9	8.52	9.6	209.498	3.9	2.11577	15	50.4671	138	3.5	7.353	42.3	150.1	23	99.1	7.53	10.5	32.6	17.58	231
55	0	2	0	0	0	0	0	0	0	1	1	0	1	0	3	0	4	171	53.2	36.4	122	26	98	91.6667	15	1.2	0.445	1.0877	6.9	43.7	66.81	9.8	856	3	0.5	29	34	123	7.5	7.401	35.9	86.9	21.8	96.5	20.73	8.5	168	46	238.651
68	0	7	0	0	1	0	1	0	0	0	1	1	0	0	7	0	3	170	51	35.9	96	16	100	95	15	1.3	0.191	1.04692	#NULL!	44.9	58.35	7.8	211.15	3.1	0.4	9	6	148	4.1	7.445	31.4	183.6	21.1	99.6	7.1	5.9	18.1	6.46667	267
79	1	5	0	0	1	0	0	1	0	0	0	1	0	0	20	0	4	155	44.8	36.2	100	21	100	124	8	3.3	3.16	0.782057	6	100.3	1.33	8.4	239.924	3.2	0.3	182	31	136	4	7.297	27.7	100.6	13.2	96.6	0.91	6.5	19.6	21	24
75	0	4	0	0	1	0	0	0	0	0	0	0	0	1	1	0	4	157	63	36.1	98	33	99	105.667	15	18.2	0.412	1.02862	1.6	151.8	2.72	6.2	114	4	1.00065	73.2716	9	136	4.3	7.182	21.4	114.3	7.8	96.4	5.49	8.1	24.8	6.56557	200
101	0	3	0	0	0	1	0	0	0	0	0	0	0	1	2	0	6	152	42.5	35.9	112	17	90	105.667	8	0.7	0.903	0.974941	#NULL!	17.1	109.78	7.1	112	1.7	0.6	29	19	139	2.7	7.473	28.6	224.6	20.4	99.8	21.87	6.6	19.9	78	307
75	0	4	0	0	0	0	1	0	0	1	0	0	0	0	1	0	6	156	37.5	32.7	80	22	97	50.6667	2	1.8	0.969	1.02862	0.9	22	28.19	7	132	3.00185	0.8	24	39	143	4.9	7.225	34.9	190.3	14.1	99.3	5.46	8.1	24.2	12.7222	107
79	0	2	1	0	0	0	0	0	1	0	0	0	0	0	9	0	1	162	64.3	35.9	110	27	92	112.333	2	1.4	0.274	1.01904	#NULL!	32.1	51.96	8.5	191	3.5	1.3269	75	144	139	4.3	7.067	82.8	14.3	23.3	9.2	9.93	12.2	38.5	2.5	291
91	1	2	0	0	1	0	0	0	0	0	1	0	0	0	2	0	6	160.381	50.7	34.9	86	12	98	76.3333	3	10.1	0.83	0.762395	7.8	74.1	3.83	9.4	135	2.8	0.4	26	13	141	7	7.095	67.5	19	20.2	15.1	14.87	9.1	28.9	0.607143	160
72	1	5	0	0	1	0	0	0	0	1	0	1	0	0	12	0	0	148	54.2705	37.2	142	19	74	72.6667	2	1.1	3.76	0.795232	#NULL!	39.9	51.89	7.9	163	2.4	1	133	29	138	3.7	7.546	25.4	175.6	21.5	99.7	22.4	10.7	32.2	14.5	356
81	1	0	0	0	0	0	0	0	0	0	1	0	0	0	1	0	6	150	56.2	35.9	164	21	52	61.3333	2	1	0.042	0.778544	0.6	15.5	56.56	6.7	375	2.4	1.6629	50	26	151	3	7.281	32.1	433.1	13.1	99.9	17.2	7.2	22.5	3.78947	187
43	0	0	0	0	0	0	0	0	0	0	0	0	0	0	1	0	6	156	70	35.5	94	25	75	102.667	2	1.4	1.22	1.13698	0.3	13.9	43.62	5.6	184	2.6	1.8	706	238	148	3.4	7.077	64.4	33.9	18.5	38.9	19.57	19.6	59.8	1.41667	100
83	1	4	0	0	0	0	0	1	1	0	0	0	0	0	10	0	0	145	28	35	85	24	84	80.6667	7	0.4	0.153	0.775132	7.9	27.4	162.02	8	182	2.4	0.3	42	31	131	5.1	7.292	73.9	229.2	34.9	99.7	16.31	11.6	36.4	1.57576	468
59	1	10	1	1	1	0	1	0	0	1	1	1	0	0	6	0	0	167	66.5	35.4	82	13	100	86	5	3.8	0.976	0.824262	3	132.3	12.92	8.4	310	2.6	0.9	101	20	136	4.2	7.439	40.6	91.1	26.9	98.6	9.39	8.5	27.9	4.76623	186
72	0	4	0	0	1	0	0	0	0	0	1	1	0	0	2	0	1	162	65	35.9	92	21	99	110.333	15	10	1.65	1.0362	0.4	54.4	5.48	8	471	3.7	0.7	14	13	131	3.7	7.365	34.6	96.7	19.3	97.1	12.73	11.5	34.4	12.1549	262
89	1	7	1	1	1	0	0	0	1	0	1	1	0	0	2	0	4	157.863	54.5	36.4	68	28	98	63.3333	9	6.2	0.309	0.765452	#NULL!	108.1	6.79	7	222.135	3.17285	0.3	12	11	136	4.6	7.246	33.7	121.3	14.3	97.6	10.92	7.5	22.8	16.4364	241
88	0	7	1	0	0	0	1	0	1	0	0	0	0	1	23	0	6	155	61.5	36.9	86	28	100	75.3333	4	0.5	0.185	0.999432	#NULL!	33.3	166.79	8.4	179	3.1	0.5	27	14	121	5	7.075	178.6	39.5	51.2	50.5	5.57	7.3	22.8	11.5	66
71	0	0	0	0	0	0	0	0	0	0	0	0	0	0	2	0	0	173	87.4	37	84	27	96	95.3333	15	1.7	2.32	1.03882	23.1	29	42.44	8.8	114	2.8	2.09629	77	53	142	3.5	7.267	37.5	65.8	17.1	88.7	13.29	14.3	41.9	5.6649	15
89	1	1	0	0	0	0	0	0	0	0	1	1	0	0	5	0	1	148	60	36.3	78	23	93	69.6667	15	1.8	0.222	0.765452	2	60	28.16	8.2	21	3.5	0.4	20	13	136	4.1	7.422	30.3	139.7	20.2	99.2	16.83	7	21.5	5.54541	253
85	1	2	0	1	0	0	0	0	0	1	1	0	0	0	3	0	1	156	61.2	35.5	58	13	98	66.6667	15	1	0.197	0.771816	#NULL!	18.5	56.01	8.5	160	3.0941	1.95508	21	50.4671	141	3.8	7.377	39.2	80.6	22.5	95.4	5.26	12.9	38.4	4.51111	224
85	0	1	0	0	0	0	0	0	1	0	1	0	0	0	17	0	6	157	60	37.2	100	28	92	92.3333	14	1.9	19.73	1.00569	#NULL!	29	35.99	8.2	139	3.5	1	235	33	141	3.9	7.41	28.3	63.2	17.5	91.7	40.76	13.2	39.5	10.375	207
94	1	7	1	0	1	0	1	1	0	0	0	0	0	0	1	0	6	150	44.8	37.9	94	40	93	51	5	1.4	1.8	0.757955	#NULL!	55.7	37.22	7.9	238.466	3.6	1.4	367	438	140	3.5	7.428	20.9	92.4	13.5	97.2	31.32	12.1	37.8	91	160
64	0	4	0	0	1	0	0	0	0	0	1	1	0	0	1	0	6	160	70	35	128	16	100	84.3333	10	2.4	0.463	1.05842	#NULL!	32.2	29.11	7.6	425	3.7	0.990907	30	50.4671	136	4.7	7.343	37.1	99.8	19.7	97.1	19.54	11.3	34.9	11.7143	309
88	0	0	0	0	0	0	0	0	0	0	1	0	0	0	1	0	6	161	44	35.5	109	20	91	80.6667	15	3.1	0.682	0.999432	#NULL!	47.9	20.31	10	155	2.75211	1.02986	1027	1891	144	4.5	7.402	20.7	70	12.6	93.3	11.43	13	38.8	16.3585	137
66	0	4	0	0	1	0	0	0	0	0	1	1	0	0	5	0	0	158	80	38.4	124	17	100	120	2	11.8	0.897	1.05257	7.4	58	4.6	8.3216	175	3.9	1.07856	20	50.4671	131	3.1	7.428	31	50.9	20.1	86.5	27.08	9.5	28.3	12.1471	336
60	0	4	1	1	0	0	0	0	0	1	1	1	0	0	1	0	6	175	60	36.5	116	24	89	71.6667	15	1.4	0.059	1.07079	0.4	29.6	54.94	8.3	198	4	1	84	16	142	4.4	7.384	30.2	72	17.7	93.7	10.13	12.3	38.2	4.08287	137
76	1	9	1	0	1	0	1	0	1	0	1	1	0	0	1	0	6	145	37	35.4	134	40	96	81.3333	14	3.1	1.94	0.787528	5.7	59.4	15.53	9.7	306	4	0.5	14	12	126	8	7.401	32.2	190	19.6	99.6	21.33	15.4	46.9	46.5	371
82	1	5	1	1	0	0	0	1	0	0	0	0	0	0	8	0	6	152	47.2	36.7	76	17	89	35.6667	3	1.3	0.533	0.776826	3.5	20.6	41.68	7.1	236.716	2.7	2.2	39	20	137	2.9	7.363	41.4	89.2	23	96.4	10.1	9.8	30	18.3673	95
73	0	4	1	0	0	0	0	1	0	0	0	0	0	0	4	1	5	157	42.8	36.3	82	11	95	63.3333	14	2.2	0.73	1.03363	#NULL!	67.8	31.34	7.5	116	2.1	0.3	143	106	150	4.6	7.442	28.5	212.8	19	99.8	12.03	9.6	29.5	2.7572	636
76	0	7	0	0	1	0	1	0	0	0	1	1	0	0	20	0	6	148	35.6	35.6	78	21	98	87	7	1.7	0.529	1.02617	#NULL!	61.3	31.06	9.3	340	2.5	0.2	101	115	140	6.1	7.231	55.2	47	22.7	72.6	16.27	10	30.3	18.4	230
73	1	4	0	0	1	0	0	0	0	0	1	1	0	0	2	0	0	163	2	36.7	118	30	100	152	15	2.5	1.03	0.793259	0	35.6	20.7	8.1	150	3.5	1.0396	29	20	141	5.2	7.343	32.9	61.1	17.5	88.9	7.56	7.5	23.2	1.30457	272
89	1	3	0	0	0	0	0	1	0	0	0	0	0	0	10	0	0	151	40	35.3	76	36	96	74	4	0.5	0.12	0.765452	8.3	20.5	123.48	7.6	140	2.5	1.36099	34	29	122	4.3	7.418	40.3	113.3	25.4	98.5	12.34	9.6	30	6.33333	427
75	0	8	0	1	1	0	1	0	0	0	0	1	0	0	11	0	0	170	61.5	35.6	80	25	90	124.667	8	5.5	56.2	1.02862	2.5	70.7	10.83	7.3	161	3.3	0.5	11	6	142	5.6	7.233	36.1	283.7	14.5	38.6	14.18	7.6	23.4	36.92	195
67	1	4	1	0	0	0	1	0	0	0	1	0	0	1	12	0	6	150	52.4	36.1	84	23	99	69	14	1.5	0.235	0.805605	#NULL!	65	36.81	7.9	361	3	0.8	80	21	135	5	7.347	20.9	123	11.2	98.3	13.88	4.4	13.7	4.38012	315
55	0	2	0	0	1	0	0	0	0	0	1	0	0	0	1	0	1	165	55	34.3	100	32	95	158	15	12.5	0.688	1.0877	#NULL!	74.5	4.47	7.8	78	4.3	1.7	35	21	140	4	7.321	43.3	41.9	21.9	72	5.31	10.1	31.9	3.10092	163
46	0	4	0	1	1	0	0	0	0	0	1	0	0	0	2	0	4	165	88.6	38	96	38	100	107.333	15	5.3	0.935	1.12326	#NULL!	32.4	12.48	11.1	210.761	3.4361	1.8	73.2716	50.4671	140	5.3	7.418	36.2	188.7	22.8	99.6	7.98	12.5	38.9	5.94964	210
80	1	4	0	0	1	0	0	1	1	0	1	0	0	0	2	0	4	157	40	35	56	16	100	130.667	11	5.1	0.099	0.780287	0.3	73.8	8.65	7.8	82	3.3	0.3	18	9	136	7.5	7.347	29.2	88.2	15.9	95.9	5.86	7.6	24.2	2.80543	228
96	1	6	1	0	0	0	0	1	1	0	1	1	0	1	8	0	6	156.597	41.8	36.8	111	24	99	110.667	15	1.5	0.379	0.755087	12.3	37.6	34.22	8.45633	245	3	0.723082	24	50.4671	142	4.5	7.325	38.7	181.8	19.7	99.4	13.64	10.4	32.2	14.4355	275
93	1	5	1	1	0	0	0	1	0	0	1	0	0	0	3	0	0	156.935	58.2	37.6	108	26	97	112.667	7	0.7	0.148	0.759416	2.3	22	93	8.43107	163	3.2	0.4	40	45	121	4.9	7.275	71.2	162.6	32.3	99.2	11.89	12.2	36.4	18.24	216
66	0	1	0	0	0	0	0	0	1	0	1	0	0	0	1	0	1	165	75.5	35.9	126	28	97	126	15	1.2	0.057	1.05257	0.1	19.5	64.38	8.49318	258	4.1	0.981168	71	56	142	3.8	7.36627	35.1286	163.349	20.3966	98.8651	8.21	14.8	45	1.91589	187
54	0	1	0	0	0	0	0	0	0	1	0	0	0	0	4	0	1	167	61.5	36	96	2	99	87.6667	15	0.6	0.026	1.09129	0.1	12.9	149.23	8.3	161	4	0.4	260	35	137	3.9	7.35583	35.9743	132.948	20.0566	93.8592	13.91	16.2	49.3	8.14286	246
62	1	1	0	0	0	0	0	0	0	0	1	1	0	0	3	0	1	147	69.8	37.8	86	9	99	105.333	15	0.8	0.046	0.816934	#NULL!	12	77.25	8.9	228	4.2	1	50	30	139	3.7	7.46	32.5	111.3	22.6	98.6	7.51	12.3	38	2.31022	211
86	1	6	1	1	0	0	1	1	0	0	1	0	0	0	1	0	6	162	60.5	33	124	30	100	89.6667	15	2.1	0.49	0.770192	2.4	24.2	31.99	7.5	230	3.3	0.6	20	40	138	4	7.263	32.7	139.9	14.5	98.5	14.02	15	45.9	2.94937	161
95	0	4	0	0	1	0	0	0	0	0	0	0	0	0	6	0	1	157.624	49.9	39.6	132	20	96	86.3333	10	2.45985	0.291	0.985752	#NULL!	22.8	1.8	8.5	37.45	3.2111	0.95682	3.4	50.4671	140	4	7.468	28.3	82.1	20	96.7	7.81	9.5	28.3	9.38462	199
71	0	6	1	0	0	0	1	0	1	0	0	1	0	0	3	0	0	169	50	36.4	170	49	90	103.667	10	0.8	0.527	1.03882	3.3	33	101.28	7.7	209	2.8	0.4	29	15	150	3.9	7.407	33.2	85.4	20.4	96.4	10.1	15.3	47.7	11.8649	155
54	1	3	0	0	0	0	0	0	0	1	0	0	0	1	7	0	0	150	42	37.1	103	27	99	45.3333	15	2.7	2.09	0.837511	24.2	47.7	19.52	9.5	18	2.3	0.3	15	10	134	3	7.125	13	150.1	4.2	97.9	34.63	7.2	22.2	18.549	781
76	1	5	0	0	0	0	1	1	1	0	1	0	0	0	11	0	0	154	54.9	37.5	118	90	98	88.6667	4	0.4	0.058	0.787528	2.4	12.6	164.94	9	184	3.27185	0.2	12	12	143	3.7	7.387	54.4	138.9	32	99.1	9.34	12.5	39.5	0.755467	315
82	1	10	1	0	1	0	1	0	0	0	1	1	0	1	1	0	4	150	75.5	36.2	90	18	100	103.333	15	3.5	0.119	0.776826	#NULL!	49.2	13.29	8.45949	213.094	3.3821	0.752299	19	5	144	4	7.356	41.2	147.1	22.6	99.1	9.41	9.2	27.2	2.78017	245
67	1	4	0	0	0	0	0	1	0	0	1	1	0	0	4	0	0	158	41.5	37.2	116	29	97	94.3333	12	0.5	0.078	0.805605	4.9	13.4	130.8	9.3	302	3.9	0.5	13	4	138	3.8	7.365	56	188.7	31.3	99.6	15.3	10.2	30.8	9.5	223
85	0	9	1	0	1	0	0	0	1	1	0	1	0	0	8	0	0	150	44.3	35.9	72	28	100	92.3333	8	3.3	0.984	1.00569	121.1	37.2	19.03	8.5	123	2.6	0.8	19	6	131	3.7	7.41	31.7	131	19.7	98.9	11.11	8.3	26.3	1.82886	211
70	0	3	0	0	0	0	0	0	1	0	1	1	1	0	24	0	0	158	87.2	37.5	112	25	93	117	15	0.7	0.074	1.04147	1.5	29.9	118.5	8.9	345	4.3	0.9	25	33	136	3.9	7.316	49	84.9	24.5	95.2	8.43	14.1	42.6	6.21429	110
83	0	3	0	0	0	0	0	0	0	1	1	1	0	0	4	0	4	163	64.9	35.9	110	25	100	77.6667	14	1.2	0.589	1.01001	20.2	16.2	65.87	9.3	217	3.2651	1.6	224	50	138	3.4	7.438	34.2	168.9	22.7	99.5	19.69	16.1	47.3	9.11111	144
80	0	0	0	0	0	0	0	0	0	0	0	0	0	0	6	1	5	170	62.7	38	106	17	100	125	12	1.3	0.123	1.01673	0.9	36.5	56.45	8.42897	144	3.31685	1	19	19	160	3.1	7.436	21.7	90.2	14.3	97.1	14.11	17	51.4	14.1667	150
52	0	2	0	0	0	0	0	0	0	1	0	0	1	0	6	0	2	160	72.2	37.1	114	15	99	65.6667	15	1.2	0.594	1.09874	1.7	72.1	67.58	7.1	197	2.5	0.3	35	30	144	4.8	7.257	11.8	104	5.1	96.3	18.93	6.1	18.1	2.375	182
89	1	3	1	1	0	0	0	0	1	0	1	0	0	0	1	0	6	156	38.4	34.5	68	19	100	152.667	14	1.9	0.389	0.765452	0.5	33.4	26.46	8	184	3	0.4	73.2716	50.4671	144	4.3	7.152	45.4	27.4	15.5	31.2	11.58	8.1	25.3	9.11111	176
93	1	8	1	1	0	1	1	1	1	0	1	0	0	0	1	1	5	140	69.9	35.8	52	8	45	68	3	0.6	3.89	0.759416	12.3	29.5	99.16	8.46581	135	3.3956	2.32516	18	25	136	3.6	7.36308	35.3872	154.05	20.2926	97.3339	11.28	9.6	29.9	2.55	747
75	0	7	0	0	1	0	1	1	1	0	1	0	0	0	6	0	3	158	41	36.7	112	15	100	120	10	1.9	0.156	1.02862	2.9	32.7	36.91	8.4	155	3.5	0.732821	17	11	142	4.7	7.35289	36.2131	124.365	19.9606	92.4457	12.44	11.2	35	7.22727	300
83	0	5	1	0	0	0	0	0	1	0	1	0	0	1	12	0	0	150	45.5	35	92	25	93	111.667	10	0.4	0.141	1.01001	7.8	19	217.82	9.2	220	3.3	1.24899	29	50.4671	122	3	7.433	76.6	150.7	50.1	99.5	14.12	11.3	34.6	7.9	308
85	1	9	1	0	1	0	1	0	0	1	1	1	0	0	3	1	5	156	57.7	37	112	20	100	108.333	14	1.8	0.078	0.771816	0.2	54.3	28.42	8.6	216.885	3.8	0.7	26	38	134	4.4	7.44	34.7	77	23	95.7	16.59	11.6	34.5	7.42857	391
83	1	6	1	1	0	0	1	1	0	0	1	0	0	0	6	0	0	150	49.5	37	130	28	100	104.333	7	0.8	7.43	0.775132	#NULL!	26.1	72.81	9	162	3.9	0.9	21	25	138	4.1	7.357	35.6	81.7	19.5	95.2	20.44	15.6	48	11.1111	270
81	1	6	1	1	0	0	1	0	0	0	1	1	0	0	5	0	1	150	40.5	35	100	21	100	122.333	8	0.6	0.056	0.778544	4.9	16.7	101.98	7.7	185	3.7	0.4	34	19	130	4.2	7.41	38	202	23.5	99.7	8.61	8.7	26.2	3.01531	233
83	1	7	0	0	1	0	1	0	1	0	0	0	1	0	3	0	1	140	36.6	37.6	72	15	100	108.333	13	3.6	0.529	0.775132	1.4	45.7	12.83	8.49739	173	3.4631	2.31055	27	24	140	4	7.36676	35.0888	164.779	20.4126	99.1007	6.73	8.7	26.2	3.52261	140
87	0	6	1	1	1	0	0	0	0	0	1	1	0	0	6	0	1	162	54.5	35.6	98	21	100	91.6667	9	1.9	0.138	1.00149	#NULL!	39.9	35.82	8.3	217.177	3.6	0.7	22	17	134	4.4	7.379	40.5	275	23.3	99.9	8.39	10.2	30.6	12.5	105
70	1	5	0	0	0	0	1	1	0	0	1	1	0	0	8	0	4	156	70.6	38.1	136	23	100	71.3333	6	1.2	0.196	0.799276	0.2	70.2	47.2	8.35949	538	3.3	0.3	11	3	152	4.3	7.325	32.6	89.6	16.6	95.8	17.86	8.9	28.8	6.81818	302
86	0	6	1	0	1	0	0	0	0	1	1	1	0	0	2	0	6	172	58.4	38.5	124	36	92	60.6667	11	2.4	16.57	1.00358	34.7	44.8	27.42	10.1	438	3.1	0.4	128	92	137	4.3	7.328	22.1	135.6	11.3	98.7	20.79	8.8	27.4	19.0213	428
62	0	4	0	0	0	0	1	0	0	0	1	1	0	0	4	0	0	145	52	35.2	114	25	95	87	8	0.6	22.08	1.06448	26	21	145.1	8.9	266	2.8	2.32029	26	26	135	4.3	7.132	106.5	96	34.8	94.2	29.71	10.5	33.3	95	424
72	1	7	0	0	1	0	1	0	0	0	1	1	0	0	3	0	3	148	38.6	36.7	68	18	97	121.333	12	2.2	0.119	0.795232	0.3	34.5	23.32	8.4	215.233	3.5	0.1	23	15	142	4.3	7.407	29.8	83.7	18.3	96.1	6.88	6.8	20.6	4.18478	224
81	0	7	1	1	1	0	1	0	0	0	0	0	0	0	2	0	1	168	69.5	38.5	92	21	100	90.3333	13	1.8	0.316	1.01446	16.8	28.6	38.68	8.35634	240	2.8	0.5	29	21	155	4.1	7.432	26.7	73.3	17.4	94.8	12.55	12	36.6	13.9683	328
55	0	5	0	1	0	0	0	0	0	0	0	1	1	0	5	0	6	165	95.9	35.8	78	10	100	119	15	2.4	2.38	1.0877	1.9	85.1	30.02	7.7	224.273	1.9	3.6	89	49	138	4	7.399	31.1	99.4	18.8	97.6	10.68	5.1	15	8.66667	63
67	0	9	0	0	1	0	1	0	1	0	1	1	0	0	4	0	4	170	52	35.8	84	25	99	90	8	4.6	0.425	1.04972	0.3	86.3	13.61	7.2	122	2.8	0.5	62	76	130	5.1	7.409	38.7	88.1	24	96.8	8.19	4	12.1	3.47291	94
75	0	5	0	0	0	0	1	0	1	0	0	1	0	0	2	1	5	156	58.1	37.5	72	21	99	79.3333	6	0.5	2.21	1.02862	23.8	11.9	172.29	7.4	229.037	1.9	0.6	22	33	134	3.4	7.437	32.5	71.4	21.4	94.7	8.68	8.6	27.1	11.4459	141
74	1	2	0	0	0	0	0	1	0	0	1	1	0	0	14	0	6	159.777	55.3	36.7	110	16	97	99.3333	5	3.5	2.53	0.791318	8.7	50.9	13.57	9	376	2.8	0.4	59	22	135	3.2	7.323	49.6	141.7	25.1	98.9	7.47	7.5	22.8	3.09524	312
82	1	0	0	0	0	0	0	0	0	0	1	0	0	0	1	0	6	155	37.4	36.5	114	19	74	75.6667	11	2.6	64.35	0.776826	37.1	64.8	18.73	8.1	119	2.2	1.2	44	15	147	4.2	7.341	37.1	44.6	19.6	76.4	2.18	8.9	28	0.823529	154
32	0	0	0	0	0	0	0	0	0	0	0	0	0	0	1	0	6	173	62.4	36.8	106	54	98	75.6667	15	2.8	1.04	1.19911	25.9	25.6	28.05	7.2	141	2.8	1	22	50.4671	134	4.1	7.369	30.1	58.1	17	88.2	7.6	15.3	45.9	16.25	201
81	0	4	0	0	0	0	1	1	0	0	1	0	0	0	1	0	6	167	47.5	36.4	142	37	77	83.3333	6	0.7	25.52	1.01446	6.3	16.7	115.04	8.1	155	3.2	1.79438	24	14	128	4.3	7.206	45.8	75.8	17.7	90.3	2.88	15.5	46.2	1.61516	113
54	1	4	0	0	0	0	1	0	0	0	1	1	0	0	34	0	6	159.186	68.5	36	92	20	97	77.6667	7	0.4	0.157	0.837511	2.9	23.1	176.79	8.7	219	2.8	0.1	15	50.4671	132	5	7.229	49.2	55.4	20.1	80.6	15.1	10.9	33.8	2.68182	363
80	1	5	0	0	1	0	0	1	0	0	1	1	0	0	4	0	4	152	60.5	35.8	94	22	99	75.3333	14	3	16.39	0.780287	4.5	11.8	15.96	9.4	470	3.4	0.825342	84	71	133	4.4	7.353	42.7	121.2	23.2	98.4	18.62	12.6	38.9	74.6154	31
83	1	7	0	0	1	0	0	1	0	0	0	1	0	0	34	0	1	150	55	37.4	126	26	95	78	5	1	21.85	0.775132	0.8	18.5	56.28	8.3	166	2.7	1.94047	29	17	135	4	7.34	33.4	82.2	17.6	94.9	6.38	10.8	32.6	15.2	167
86	0	3	0	0	0	0	0	0	1	0	1	0	0	0	1	0	0	160	44	37.7	134	39	97	79.3333	12	0.8	4.7	1.00358	2.1	21.8	97.42	8.9	142	3.4	1.92099	17	5	137	4.8	7.388	28.9	68.6	17	92.8	9.26	11.8	36.6	3.13924	241
82	0	6	1	1	0	0	1	1	0	0	1	0	0	0	8	0	0	168	51.5	35.6	152	22	100	83.6667	5	3.9	15.75	1.01222	23.5	46.7985	15.81	7.2	97	2.2	0.7	64	46	150	4.1	7.464	18.7	264.7	13.1	99.9	4.91	5.1	15.7	15.1667	99
79	1	2	0	0	0	0	0	1	0	1	1	0	0	0	7	0	0	145	40.4	36.9	90	26	100	72	9	4.2	3.04	0.782057	27.2	109.7	10.85	7.6	236.522	2.6	0.3	17	15	145	2.9	7.303	13.4	88.1	6.5	94.9	17.48	9.7	29.1	14.1667	151
83	0	3	0	0	0	0	1	0	0	0	0	0	0	0	3	0	0	170	50	36.4	128	32	93	77	14	2.4	5.43	1.01001	31.1	62.4	27.55	8	200	2.5	1.6	148	129	140	4.7	7.423	23.2	45.7	14.8	81.6	18.07	12.6	39.2	19	374
78	1	6	0	0	1	0	0	1	0	0	1	1	0	0	8	1	5	148	31	33.7	96	16	97	67	7	4.4	0.453	0.783853	7.7	148.2	10.31	9	365	2.5	0.6	23	38	146	5.9	7.279	19.9	67.9	9.1	89.2	15.67	11.2	36.2	11.125	201
53	0	0	0	0	0	0	0	0	0	0	1	0	0	0	2	1	5	172	75	41	146	42	95	123.333	15	1.7	4.48	1.09497	20.9	25.8	45.03	8.17108	150	3.1	2.4	47	149	135	3.7	7.397	37.8	18.1	22.7	25.8	12.62	13.1	39.4	75	152
90	0	7	1	1	0	0	1	0	1	1	0	0	0	0	1	0	6	179	49	37	80	13	75	33.3333	2	0.5	23.05	0.995396	#NULL!	210.7	8.6	7.7	778	2	0.4	130	88	152	3.4	7.385	31.3	48.8	18.3	82.8	4.91	11.1	34	16.4386	105
86	0	5	1	1	0	0	1	0	1	1	0	0	0	0	1	0	6	165	46.2	37.3	144	34	88	73.3333	15	1.4	0.329	1.00358	6	32.6	51.07	8.4	215.816	3.2	1.3	17	8	139	3.6	7.412	45.3	70	28.3	94.2	12.98	9.9	30.6	96	126
81	0	9	0	0	1	0	1	0	1	1	1	1	0	0	2	1	5	155	50	36	92	36	98	107	9	5	9.59	1.01446	38.7	61.8	11.9	12.1	221.551	3.1	0.4	21	13	138	3.2	7.378	34.5	80.4	19.9	95.3	20.47	10.8	32.9	39.5	346
84	1	2	0	0	0	0	1	0	0	0	1	1	0	0	2	0	4	160	49.7	37.2	120	9	99	93.6667	10	1	0.811	0.773462	#NULL!	22.7	56.14	8.24371	188	2.92085	0.6	261	128	132	5	7.33717	37.4866	78.5857	19.4486	84.9074	12.6	11	33.7	22.525	266
76	1	4	0	0	1	0	0	0	0	0	1	1	0	0	7	0	4	144	54	37.6	106	37	97	143	8	7.2	6.89	0.787528	12.7	72.7	5.87	8.2	236.425	2.4	1.9	88	31	133	4	7.515	26	109.8	20.5	98.8	22.15	10.8	32.2	11.2857	50
53	0	0	0	0	0	0	0	0	0	0	1	0	0	0	7	0	4	169	102	33.9	82	12	98	116	14	5	100	1.09497	25.9	47.2	12.97	8.5	134	3.3	3.5	23	23	143	3.5	7.365	27.6	82	12.2	93.3	17.68	14.8	45.1	23	88
48	1	2	0	0	1	0	0	0	0	0	1	0	0	0	2	0	4	149	55	38	100	23	100	65.3333	15	5.9	110.4	0.855462	33.1	59.9	8.11	9.5	97	3	0	37	11	136	3.1	7.446	20.9	75.9	14.1	95.4	16.89	8.7	25.8	17.4	238
77	1	7	0	0	1	0	1	0	0	0	1	1	0	0	11	0	4	158.271	62	37.1	133	28	100	65.6667	15	3.3	234.56	0.785676	31.9	57.2	14.41	9.9	224.954	3	1.17108	12	50.4671	141	3.7	7.314	27.5	33.7	13.6	56.1	1.65	10.7	32.4	1.12121	128
47	0	4	0	0	1	0	0	0	0	0	1	1	0	0	7	0	0	181	113	37.1	119	42	91	89	15	5.3	21.7	1.11892	44.9	51.8	12.42	6.8	167	2.91636	1.61421	19	50.4671	121	3.5	7.255	33.9	54	14.7	80.2	36.24	11.8	34.9	85	194
88	1	1	1	0	0	0	0	0	0	0	1	0	0	0	14	0	0	142	37	37.5	138	28	92	52.3333	15	1.1	46.26	0.767011	5.6	27.4	49.82	8.8	87	3.3	0.3	240	174	127	5.1	7.359	32.9	110.9	19.1	97.9	10.25	12.5	38.1	6.07692	193
67	0	2	0	0	0	0	1	0	0	0	1	1	0	0	3	0	1	165	57.4	37.1	128	25	98	106	15	0.8	0.186	1.04972	#NULL!	14.7	102.18	7.8	223.107	3.15035	0.7	73.2716	50.4671	134	4.3	7.492	29.8	55.3	22.3	91.1	6.21	10	30.7	5.52817	283
80	1	3	1	1	0	0	0	0	0	0	1	1	0	0	2	0	4	140	50.8	36.1	114	41	96	122.667	15	1.2	0.087	0.780287	#NULL!	20.8	45.94	9.5	223.496	3.14135	0.5	73.2716	50.4671	144	3.7	7.413	29	87.1	19.1	96.6	4.92	9.3	29.1	1.50617	382
80	0	3	0	0	0	0	0	0	1	0	0	0	0	1	5	0	0	164	46.1	37.6	118	28	94	82.6667	15	0.6	0.571	1.01673	#NULL!	7.7	137.78	7.6	135	2.6	0.5	66	66	129	3.3	7.495	30.7	65	23.1	94.3	9.37	12.7	37.2	16.56	384
84	1	5	0	0	1	0	0	0	1	0	1	1	0	0	2	0	4	143	64.7	37.9	86	28	100	99.6667	11	5	0.686	0.773462	4.8	94.4	8.76	9.1	193	3.6	0.5	34	11	135	4.1	7.432	41	114.5	26.8	98.6	8.41	11	33.7	7.04587	123
65	0	0	0	0	0	0	0	0	0	0	0	0	0	0	8	0	2	154	58.2	37	118	45	97	69.6667	15	0.9	2.26	1.05546	20.4	36.7	90.01	7	228.259	1.7	1.6	57	36	138	4	7.322	30	28.4	15.5	46.3	18.62	6.4	18.5	13.4	139
55	1	0	0	0	0	0	0	0	0	0	1	0	0	0	5	0	0	156	73.7	37	88	22	97	57	15	2.9	172.02	0.834748	19.6	50.4	17.91	7.6	123	2.5	0.8	86	141	138	3.9	7.413	26.4	89.5	16.5	96.8	11.46	8.6	26.5	8.375	166
51	1	1	0	0	0	0	0	0	1	0	1	0	0	0	4	0	1	160	114	36.9	122	33	96	67.3333	15	0.6	12.33	0.846175	0.1	12.8	112.02	7.1	110	3.1	1.12238	73.2716	16	142	3.8	7.376	23.2	113.2	13.3	98.1	10.1	13.9	42.4	23.3333	103
84	1	1	0	0	0	0	0	0	0	1	1	0	0	0	17	0	6	149	47	37	98	25	97	67	15	1.2	32.25	0.773462	12.6	37.4	45.49	6.9	117	2.4	0.4	37	44	137	4.1	7.423	25	112.7	15.9	98.4	38.04	10.2	31.2	5.53576	242
67	0	6	0	0	1	0	0	0	0	0	1	1	0	0	5	1	5	158	55	36.9	86	22	99	98.3333	5	3.5	6.89	1.04972	#NULL!	23.9	18.66	8.3	112	2.4	0.9	28	14	129	3.8	7.449	34.3	117.1	23.2	98.7	11.39	9.2	27.9	7.72727	199
75	0	10	1	0	1	1	1	0	1	0	0	1	0	0	22	0	1	140	53	36.1	94	16	99	73	3	4.4	9.95	1.02862	19.9	84.3	10.39	8.22055	235.161	2.6	0.4	73.2716	50.4671	131	4.6	7.028	79.6	44.1	23.2	57.4	25.05	8.6	25.6	2.69565	173
82	1	4	0	0	1	0	0	0	0	0	1	1	0	0	8	0	1	145	53.5	37.4	92	19	92	76	6	1.3	0.625	0.776826	4.9	23.9	41.68	7.5	215.622	2.1	0.2	73.2716	50.4671	140	4.4	7.417	32.2	78.6	20.3	95.6	16.26	10	30.8	4.625	471
53	1	3	0	0	0	0	0	0	0	0	1	1	0	1	1	0	6	155	60.5	38	142	41	100	97.3333	10	1.5	7.56	0.840334	28.9	71.6	38.61	8.8	166	2	5.9	15	28	133	4.9	7.415	26.1	155.8	16.4	99.3	7.78	8.7	25.7	30.6667	7
82	0	4	1	0	0	0	1	0	0	0	1	0	0	0	15	0	1	171	63.5	37.4	118	20	100	82.3333	9	1.3	10.12	1.01222	16.3	28.3	56.17	8	190	3.3	1	35	14	143	3	7.486	29.5	72.2	21.7	95.6	14.79	13.3	40.5	5.92857	229
66	0	6	0	0	1	0	0	0	0	0	1	1	0	1	2	0	2	173	57.3	37.4	108	22	100	68.6667	15	4	91.34	1.05257	#NULL!	66.9	16.05	6.5	232.342	1.7	4.4	105	106	131	4.7	7.31	29.9	184.9	14.7	99.4	15.41	6.3	18.8	90	33
42	0	7	0	0	0	0	0	0	0	1	0	1	1	1	2	0	6	170	118	36.9	136	23	97	78	15	1.8	13.15	1.14181	13.9	42.2	44.2	8.7	277	2.81961	14.8	98	49	125	4.5	7.449	13	82	8.8	96.2	10.76	12.7	37.3	38	17
48	0	4	0	0	0	0	0	0	1	0	0	0	1	0	4	0	0	170	60	37.1	124	24	96	71	15	1.5	13.43	1.11469	13.7	14.7	53.09	9.1	153	2.9	12.9	63	31	122	2.5	7.464	20.5	74.3	14.4	95.4	14.74	13.3	39	43	74
82	1	0	0	0	0	0	0	0	0	0	1	0	0	0	4	0	2	158	57.5	37.4	126	22	89	92.3333	15	1.2	2.53	0.776826	25.5	15.4	45.71	8.1	237	3.3	1.5	17	24	133	2.8	7.485	30.5	85.9	22.4	97.3	22.96	11.6	35.7	91	190
70	0	9	0	0	0	0	0	0	0	0	0	0	1	1	1	0	6	158	55	34.6	80	45	99	75	15	3.1	4.5	1.04147	4.8	103.1	21.28	8.4	89	2.5	10.8	947	365	118	7.5	7.199	25.1	89.5	9.6	93.3	22.25	8.3	26.3	31	114
63	1	6	0	0	0	0	0	0	0	0	0	0	0	1	7	0	2	150	53.3	38.3	128	20	100	75.3333	15	0.3	0.414	0.814584	7.5	25.3	238.31	8.2	157	2.4	3.9	82	38	140	4	7.496	37.3	125.4	28.2	99.1	12.2	6.1	18.7	4.88112	186
74	1	7	0	0	1	0	1	0	0	0	1	1	0	0	2	0	4	152	35	37	106	18	99	127.333	9	8.9	0.469	0.791318	0.5	149	4.62	7.8	414	3.3	0.830212	13	14	140	3.5	7.34	24.1	91.5	12.7	96.1	9.71	8.9	26.8	14.4098	239
41	0	0	0	0	0	0	0	0	0	0	0	0	0	0	3	0	0	174	75	38	120	22	100	75	3	1	3.4	1.14678	0.3	11.6	87.52	8.2	115	3.10085	1.2636	24	15	136	3.9	7.359	30.5	63.6	16.8	90.4	16.69	14.5	44	30.6667	231
86	0	5	1	0	0	0	1	0	1	0	1	0	0	0	6	0	6	159.959	48	36.6	130	29	68	113.667	3	1.5	4.86	1.00358	15.5	38.4	47.16	7.9	119	2.1	0.8	37	16	135	4.8	7.247	49	39.7	22.2	65.3	17.16	10	32.8	94	318
80	0	6	0	0	0	0	1	0	1	0	1	1	1	0	8	0	0	162	71.3	38.1	96	7	93	53.3333	7	0.6	1.17	1.01673	2.5	34.8	137.78	8	151	3.1	1.33664	16	8	139	5	7.418	52.2	57.4	32.9	90.5	12.74	11.6	36.2	0.192073	107
79	0	4	0	1	0	0	1	0	1	0	1	1	0	0	5	0	1	156	50	36.7	102	26	96	104.667	5	0.8	0.129	1.01904	0.1	41.2	99.11	8.8	358	2.95235	0.85456	74	110	170	2.8	7.48	46	61	33.5	93.4	8.39	12.2	39.8	7.18182	182
87	1	7	1	1	0	0	0	1	1	1	0	0	0	0	27	0	6	170	58.8	36	102	34	90	97.6667	9	3.4	1.14	0.768591	10.9	78	18.3	7	309	2.7	1.45838	33	94	149	3.5	7.364	33.4	58.4	18.6	88.3	18.78	10.3	32.7	0.161942	3
47	0	2	0	0	0	0	0	0	0	0	0	0	0	1	3	0	3	170	40.8	37	110	26	97	74	10	0.6	0.416	1.11892	5.4	8.7	153.49	8.5	101	3.4	1.4243	21	50.4671	138	4.3	7.401	51.9	105.6	31.5	98.1	11.74	10.9	33.6	11.6849	160
87	0	6	1	1	0	0	0	0	1	1	1	0	0	1	2	0	0	169	55	36.5	184	32	95	74.3333	15	1.6	0.114	1.00149	1.5	20.6	43.68	9.5	177	4.1	2.8	32	16	136	3.5	7.44	33.7	215.6	22.4	99.8	13.01	15.8	47.5	5.31507	150
68	0	6	1	1	1	0	0	0	0	0	0	1	0	0	3	0	1	159	1	36.6	46	20	98	80	15	1.2	6.11	1.04692	10.3	24.9	63.99	7.6	232.245	2.3	1.19056	100	107	142	2.8	7.446	44.7	77.5	30.6	96.1	9.56	10.3	30.8	9.77907	82
85	1	8	0	0	1	0	0	1	0	1	1	1	0	0	5	0	6	150	56	39.1	104	25	98	56.6667	2	2.1	49.65	0.771816	7.2	53	23.79	7	350	2	0.3	51	9	135	3.3	7.454	20	56.7	13.7	90.1	27.69	9.2	27.9	12.4286	387
95	1	3	0	0	0	0	1	0	0	0	1	0	0	0	5	0	1	155	38	35	106	6	97	82	14	1.5	10.1	0.756512	7.3	31.9	34.29	7.6	185	3.2	0.2	10	45	138	3.6	7.358	31.7	202.6	17.4	99.6	6.77	13.9	42.6	36.1154	145
40	0	0	0	0	0	0	0	0	0	0	0	0	0	0	3	0	6	170	73.3	35.2	100	29	100	129.333	11	1.7	0.222	1.15189	#NULL!	12.7	47.68	9.6	113	2.3	2.1	427	79	146	8.3	7.024	15	253.7	3.8	99.3	7.81	10.5	32.3	5.60714	67
77	0	2	0	0	0	0	0	0	0	0	1	0	0	0	20	0	6	170	47.2	37	84	28	100	91.6667	7	0.6	0.281	1.02375	0.7	15.5	138.86	8.3	115	3.2	0.6	73.2716	28	145	3.2	7.441	33.2	337.8	22.1	99.9	6.93	8.9	27.3	5.49664	247
83	0	6	0	0	0	0	1	0	1	0	0	0	0	1	3	0	6	170	37	37.2	94	21	93	55.6667	4	1.6	3.56	1.01001	24.2	77.4	44.9	8.2	234.383	1.7	4.6	31	18	153	2.4	7.31	49.3	70.4	24.5	91.9	11.75	9.4	28.5	42	245
78	1	5	0	0	0	0	1	0	0	1	1	1	0	0	2	0	2	158	69	36.2	84	20	99	65	10	0.8	2.11	0.783853	1.7	16.5	73.73	9	313	4	0.4	64	29	127	4.7	7.353	32.6	122	17.8	98.4	22.7	12.9	40.6	46.5	289
63	0	4	0	0	0	0	1	0	0	0	1	1	0	0	5	0	0	169	54	37.8	152	34	98	86	6	2.9	2.68	1.06142	0.7	55.5	23.48	8.3	849	2.85786	0.8	11	14	148	4.4	7.417	30.4	65.8	19.2	92.8	16.63	18.1	56.3	7.54545	159
82	1	7	0	0	1	0	1	0	0	0	1	1	0	0	2	0	4	157	60.5	35.7	103	24	100	110.333	8	11.8	0.24	0.776826	0.1	163.7	3.27	8.9	190	3.1	1.55577	16	22	162	6.4	7.316	22.7	137.6	11.3	98.7	9.84	7	21.7	3.71	125
84	0	2	1	0	0	0	0	0	0	1	1	0	0	0	1	0	6	166	55.146	35.7	96	20	95	77.6667	10	6.7	16.7	1.00784	#NULL!	146.9	8.43	9.1	227.384	3.5	1.7	73.2716	50.4671	125	7	7.24	18.9	80.4	7.9	92.1	1.26	11.2	34.4	5.72727	107
73	1	4	0	0	0	0	1	0	0	0	1	1	0	1	3	0	4	155	48.5	35.6	92	13	92	97.6667	8	5	0.461	0.793259	#NULL!	69.8	9.2	10	98	3.4	2.09142	26	11	136	6	7.196	17.3	165	6.5	98.8	8.79	9.1	27.6	22.6667	214
84	0	5	1	0	1	0	0	0	0	0	1	1	0	0	5	0	0	145	36.5	35.5	102	16	100	107.667	12	2.4	3.08	1.00784	15.4	109.2	20.44	9.5	226	2.4	0.3	10	10	135	5.8	7.367	28.9	84.2	16.2	95.6	11.42	8.4	25.7	8.5	223
80	1	4	0	0	0	0	1	0	1	0	1	0	0	0	15	0	0	137	40.5	34.5	86	16	86	41	2	1.9	1.51	0.780287	1.7	87.9	27.03	8.5	204	3.3	1.12725	29	17	146	3.7	7.482	56.3	67	41.2	95.2	17.56	12.1	37.6	3.36364	406
90	0	8	1	0	1	0	0	0	1	0	0	1	0	0	1	0	6	157	47	34.7	62	21	99	57.3333	7	4.5	1.1	0.995396	5.9	91.2	13.15	6.2	236	2.8	1.63856	18	13	104	3.2	7.16	16.1	152.4	5.6	98.2	25.11	8.8	25.9	92	210
84	1	3	0	0	0	0	1	0	0	0	0	0	0	0	4	0	0	151	40.7	35.5	106	19	96	34.3333	10	0.9	32.66	0.773462	13.4	18.4	63.4	7.8	213.872	2.4	0.7	19	13	113	5.1	7.464	23.6	167.8	16.6	99.6	18.08	13.2	39.4	17	272
73	0	7	0	0	0	0	1	1	1	0	0	1	0	1	1	0	6	167	62	36.4	141	25	100	80	10	1.8	13.12	1.03363	11.2	18.3	39.51	7.4	79	2.7	1.60934	73.2716	43	128	3.2	7.509	22.4	111.9	17.4	98.8	30.74	12.4	37.3	31	220
74	1	0	0	0	0	0	0	0	0	0	1	0	0	0	13	0	4	156	72.6	36.9	94	22	93	81	15	1.8	8.45	0.791318	9.3	36.7	29.15	7.9	276	3.8	0.6	154	81	132	3.4	7.355	40.5	55.1	22.1	86.4	11.24	13.2	38.6	22	129
32	1	0	0	0	0	0	0	0	0	0	0	0	0	0	8	0	0	140	32	36.2	141	32	90	94.3333	10	0.4	10.5	0.920255	0.1	19.1	196.6	8.4	185	3.6	0.1	19	18	129	4.4	7.219	55.5	24.7	22.1	30.6	20.9	10.9	35.3	80	454
91	1	6	0	0	1	0	0	0	0	0	0	1	0	0	3	0	0	148	45.6	38.2	136	41	71	55.3333	3	2.7	1.21	0.762395	5.7	119.9	17.56	7.9	376	2.7	0.6	35	68	167	3.2	7.351	31.3	106.2	16.9	97.6	40.4	11.8	38.3	16.8	199
86	1	4	1	1	0	0	0	0	0	0	0	0	0	1	4	0	4	150	2	36.4	136	35	98	98	7	1.3	7.08	0.770192	13.2	21.5	41.28	8.1	141	3	0.5	39	7	106	4.7	7.388	24.5	81.2	14.4	95.4	14.51	12.2	35.7	9.62222	316
58	0	4	0	0	0	0	1	0	0	0	1	1	0	0	4	0	3	156	52	36.9	122	28	98	61.3333	7	0.5	10.53	1.07734	1.8	15.6	181.52	7.6	112	3.1	0.9	15	16	126	3.4	7.454	36.7	83.6	25.2	96.8	22.8	14.3	43	18.1633	253
87	0	5	1	1	0	0	1	0	0	0	0	0	0	0	3	0	0	160	44	36.4	70	23	100	70.6667	8	1.2	19.49	1.00149	9.5	24.2	60.87	7	120	2	0.3	21	1	121	4.2	7.463	31.6	89.8	22.2	97.4	11.51	8.8	26.6	11.1429	245
59	1	0	0	0	0	0	0	0	0	0	0	0	0	0	1	0	6	158	60.2	37.5	84	33	99	116.333	3	0.4	0.203	0.824262	3.2	40.8155	173.64	8.3	218.927	3.9	2.23264	29	52	152	3.7	7.476	26	238.8	18.8	99.8	6.77	10.9	32.5	3.43204	364
66	0	3	0	0	0	0	1	0	0	0	0	0	0	0	6	0	0	157.076	60.5	35.6	104	35	98	84.6667	7	0.6	0.117	1.05257	5.8	14.9	143.27	7.9	190	2.7	0.3	12	5	139	4.4	7.378	63.2	86.2	36.3	96.5	18.4	14	42.7	21.5	264
55	0	0	0	0	0	0	0	0	0	0	1	0	0	0	1	0	6	165	46	36.1	120	30	85	99.6667	7	3.3	19.73	1.0877	#NULL!	118.6	20.79	7.4	238.855	2.78586	2.9	41	11	153	3.6	7.331	27.4	131.1	14.1	98.6	7.24	15.1	45.9	1.96	148
71	0	1	0	0	0	0	0	0	0	1	0	0	0	0	2	0	6	162	79.2	37.3	162	18	65	76	2	1.4	2.5	1.03882	#NULL!	14.6	53.1	7.2	236.036	3	0.8	38	19	140	3.7	7.31	34.8	73.6	17.1	92.4	19.51	13.5	40.3	35.5	181
47	0	3	0	0	0	0	0	0	0	1	0	1	1	0	1	1	5	152	41.4	36.1	112	42	93	55.3333	13	1.7	475.55	1.11892	0.3	11	46.15	6.1	134	2.2	3.2	307	65	146	2.7	7.402	21.2	66.2	12.9	92.3	8.16	10	32.5	14	218
58	0	3	0	0	0	0	0	0	0	0	0	0	1	0	7	0	6	164	59.4	35.2	86	14	100	70.3333	12	1.5	2.09	1.07734	1.8	24.5	51.09	8.6	107	1.5	6.1	23	7	139	3.9	7.328	17.8	74.3	9.1	92.6	12.38	6.7	21.3	8.02062	70
44	1	6	0	0	1	0	0	0	0	0	0	1	1	0	4	0	6	163	67.5	36	111	28	98	44.6667	9	1.4	74.34	0.868971	0.4	15.3	43.42	8.3	149	3.2	5.8	113	79	136	3.1	7.401	22.4	75.3	13.6	94.5	0.86	13.7	42	11.1667	59
41	0	7	0	0	1	0	0	0	0	0	1	1	1	0	7	0	2	158	54.5	38.9	128	33	94	61.6667	15	1	43.76	1.14678	11.2	22.1	87.52	8.2	555	3.2	0.5	24	11	125	3.6	7.403	31.5	58.6	19.2	89.8	5.83	13.1	38.7	1.68732	239
41	0	4	0	0	0	0	0	0	1	0	0	0	1	0	1	0	2	174	62.4	36.1	84	23	100	68.6667	15	4.11	2.11	1.14678	20.8	26.5	17.18	8.5	107	3.1	1.4	15	16	132	3	7.249	28.5	33.4	12.2	50.2	14.38	10.5	31.4	8.71667	253
60	0	3	0	0	0	0	0	0	0	0	1	0	1	0	7	0	4	172	77.9	37.4	90	12	99	58	15	3.3	9.01	1.07079	2	37.6	20.43	7.1	92	2.3	10.8	92	28	135	3.7	7.47	23.1	89.1	16.4	97.3	8.46	8.4	24.9	72	34
36	1	4	0	0	0	0	0	0	1	0	0	0	1	0	4	0	4	156	39	36.8	108	19	98	62.6667	15	2.6	8.18	0.900943	2.4	37	22.14	6.2	102	3.9	0.6	248	55	130	5.4	7.204	31.2	219.7	12	99.5	28.02	12.4	38.2	9.625	275
42	1	0	0	0	0	0	0	0	0	0	0	0	0	0	1	0	6	152	64	38.1	92	32	96	78.3333	15	0.7	1.26	0.87628	32.1	10.8	97.53	7.9	154	2.2	9.5	189	171	126	2.7	7.505	28.7	62.4	22.1	93.8	13.71	10.6	31.7	46.5	349
77	0	7	0	0	0	0	0	0	1	0	0	0	0	1	24	0	4	154	44.5	36.6	108	24	93	94.6667	9	1.2	0.221	1.02375	3.9	36.7	62.4	10.6	174	2.6	1.7749	23	16	147	3.5	7.192	82.9	139.2	31.1	98.3	11.3	11.5	36.8	27.3143	460
80	1	6	0	0	1	0	0	0	0	0	0	1	0	1	1	0	4	154	54.2	35.6	90	17	100	73.3333	11	2.7	0.096	0.780287	0.2	105.3	18.02	8	229.231	3.0086	0.6	25	21	137	3.2	7.472	20.9	81.7	15.05	96.6	14.62	10.9	33.2	3.82412	155
86	0	4	0	0	1	0	0	0	1	1	1	0	0	0	2	0	2	160	43.4	35.9	138	25	83	93.6667	15	13.8	2.59	1.00358	18.3	155.5	3.64	8	150	3.8	0.4	10	7	139	4.2	7.095	15	118	4.5	95.5	19.75	7.8	24.4	29.6667	287
65	0	2	0	0	1	0	0	0	0	0	1	0	0	0	2	0	4	180	93	38.7	82	20	98	102	12	15.1	1.76	1.05546	2.6	81.1	3.47	9.8	101	3.7	0.4	15	13	125	4.3	7.394	27.8	58.6	16.6	89.3	15.84	11.5	35.3	7.08333	330
82	1	3	1	0	0	0	0	0	0	0	1	1	1	0	3	0	4	154	63.5	35.7	90	24	98	45.6667	14	0.9	0.242	0.776826	10.4	18.7	63.17	7.7	136	3.3	0.6	14	15	140	2.8	7.442	39.5	130.1	26.4	99.4	1.08	8	23	0.723881	54
30	0	0	0	0	0	0	0	0	0	0	0	0	0	0	1	0	6	174	76.8	35.4	100	26	98	102.667	15	0.7	0.892	1.21313	1.5	13	140.74	8.9	117	3.8	0.6	38	50.4671	134	3.4	7.345	34.7	88.9	18.5	96	21.19	17.9	51.2	11.8571	242
90	1	0	0	0	0	0	0	0	0	0	1	0	0	0	1	0	6	156	47.6	35.4	118	20	93	69.6667	2	1.7	0.172	0.763913	#NULL!	30.3	30.01	7.3	429	3.2	0.6	30	38	138	4	7.011	43.2	123.8	10.7	95	8.9	10.5	32.5	0.5328	83
70	0	2	0	0	0	0	1	0	0	0	1	1	0	0	6	0	0	163	49.2	33.3	92	21	96	88.3333	2	0.9	0.369	1.04147	#NULL!	9.7	88.67	8.2	230.884	3.7	0.4	44	50.4671	134	6.4	7.295	33.4	66.9	15.9	89.7	9.69	16.2	49.5	1.06481	238
82	0	7	0	0	1	0	1	0	0	0	1	1	0	0	17	0	6	163	67.5	36.5	130	26	82	47.3333	12	5.5	5.57	1.01222	3.3	53	10.63	13.1	568	3.2	0.6	21	19	135	4.1	7.511	35.6	38.7	27.8	80.2	16.25	12.1	36.8	11.7143	347
37	0	2	0	0	0	0	0	0	0	1	0	1	0	0	1	0	6	168	67.2	38	112	20	99	102	15	0.6	0.915	1.16817	33.2	8.1	161.13	7.6	213	3.8	1.9	90	52	130	3.8	7.466	31.6	74.8	22.2	95.7	16.13	15.1	44.4	7.4	111
57	0	0	0	0	0	0	0	0	0	0	1	0	0	0	8	0	2	163	68	35.1	108	27	99	123.667	15	10.1	3.36	1.08072	14.9	193.8	5.2	4.2	166	3.4	0.4	29	18	122	3.3	7.079	13.7	107.6	4	93.8	18.44	10.7	31.3	89	289
80	0	4	0	0	0	0	1	0	1	0	1	0	0	0	22	0	1	163	49.2	36.8	112	27	100	115.333	7	0.9	0.049	1.01673	1.4	29.8	86.8	8.2	127	3.2	0.3	18	21	141	4.7	7.416	32.6	138.4	20.5	99.1	6.15	12.1	37.4	3.57949	184
73	0	5	0	0	0	0	1	1	1	0	1	0	0	0	1	0	6	157	42.1	37.8	110	34	99	42	10	1.7	68.31	1.03363	#NULL!	24.8	42.2	8.24055	58	2.91411	2.30568	42	50.4671	135	5.4	7.288	14.2	83.4	6.6	93.8	3.29	15	46	2.16667	348
68	0	4	0	0	1	0	0	0	0	0	1	1	0	0	3	0	6	160	68.5	35.9	107	32	87	68.3333	15	10.4	242.8	1.04692	2.2	83.2	5.29	8.8	166	3.9	2.12064	16	11	127	4.7	7.264	40.3	69.9	17.8	90.8	7.99	12.9	39	18.6667	90
86	0	2	1	1	0	0	0	0	0	0	1	0	0	0	5	0	0	154	43	36	98	32	82	107	15	1	0.116	1.00358	#NULL!	8.9	75.3	8	171	2.7	0.2	21	9	139	3.6	7.188	79.8	42.7	29.6	64.6	11.47	12.1	37.8	1.9019	363
81	1	4	0	0	0	0	0	1	0	0	0	1	0	0	9	0	0	160	38.5	36.9	86	24	100	91	10	0.8	0.485	0.778544	#NULL!	41.3	73.17	8	176	2.6	0.4	58	50	137	4.5	7.422	34.2	41.7	21.8	78.1	28.81	10.8	33.4	12.4286	368
85	0	6	0	0	1	0	1	0	1	0	0	0	0	0	12	0	0	152	46	35.7	110	39	96	80.6667	5	0.9	0.407	1.00569	#NULL!	20.1	85.24	6.8	11	2.3	0.5	43	19	124	3.1	7.441	34.6	83.2	23.1	96.6	16.04	11.2	34.3	10.875	209
87	0	3	1	0	0	0	0	1	0	0	1	1	0	0	1	0	0	158	54	35.7	94	41	96	87	9	1.4	0.103	1.00149	12.9	30.4	50.95	10	234.286	2.89161	2.02812	30	28	139	5.3	7.257	88.7	53.8	38.6	82.6	14.06	9.6	30.2	12.2923	211
60	1	1	0	0	0	0	0	0	0	0	0	0	0	0	15	0	0	158.764	53	37.8	140	33	85	105.333	14	1.6	10.03	0.821772	23	20.1	34.95	8.8	128	3.3	0.4	73.2716	16	132	3.2	7.352	31.4	48.3	17	83.3	11.67	12.7	38	46	98
39	0	0	0	0	0	0	0	0	0	0	0	0	0	0	5	0	0	168	58.9	36.7	96	21	96	70	15	3.9	7.6	1.15715	18.9	50.7	18.38	9.5	116	3.2	1	114	43	130	4.3	7.439	24.3	87	16.1	96.8	10.89	15.1	44.2	8.75	100
79	1	2	0	0	0	0	0	0	1	0	0	1	0	0	2	0	4	150	54	36.4	74	15	100	90.3333	5	1.2	0.204	0.782057	0.8	31.3	46.06	9	741	3.1	0.6	12	59	140	4.8	7.365	32.8	106.7	18.3	97.8	10.7	10.7	34.8	9.11111	158
35	0	4	0	0	1	0	0	0	0	0	1	1	0	0	2	0	6	167.5	91.4	37	95	25	88	69.6667	7	6.2	107.3	1.17992	#NULL!	79.8	11.01	7.6	240.702	1.8	7.5	48	4	131	6	7.441	33	75.9	22	95.6	3.28	7.7	22.5	27.3333	9
75	1	1	0	0	0	0	0	0	0	0	1	1	0	0	4	0	6	150	49	35.5	56	17	95	102.667	6	2.7	2.29	0.789408	11.9	92.9	18.26	7.6	127	1.8	4.2	104	4	96	4.2	7.283	32.2	18.7	14.9	21	16.27	6.8	20.7	11.4286	270
[truncated: 29 more columns]
